# Supplementary material for: Development and internal validation of a prediction model incorporating SOFA, Prognostic Nutritional Index, and Neutrophil-to-Albumin Ratio for early prediction of in-hospital mortality in patients with Sepsis: A single-center retrospective study
Source: PLoS One. 2026 Jul 30;21(7):e0353124. doi: 10.1371/journal.pone.0353124 (PMC13422871; doi:10.1371/journal.pone.0353124)
Supplement: S1 Dataset — The dataset includes all variables used in the analysis (age, sex, vital signs, laboratory parameters, SOFA score, PNI, NAR, CAR, and in-hospital mortality outcome). Patient identifiers have been removed to protect privacy. (CSV) [file pone.0353124.s001.csv]

Gender	Age	BNP (pg/ml)	CRP	PCT	Septic Shock (Yes/No)	Total Protein (g/L)	Prealbumin (mg/L)	Creatinine (μmol/L)	SOFA Renal Score	Body Weight	GFR (mL/min/1.73m²)	Albumin	CAR	Lymphocyte Count	Platelet Count	SOFA Coagulation Score	Diabetes (Yes/No)	Hypertension (Yes/No)	Prognostic Nutritional Index	Blood Gas PO2 (mmHg)	Oxygen Concentration (%)	Oxygenation Index	SOFA Respiratory Score	Lactate (mmol/L)	Hemoglobin (g/L)	White Blood Cell	Neutrophil Count	NAR (Neutrophil/Albumin Ratio)	D-Dimer (ng/ml)	SOFA Bilirubin Score	SBP (mmHg)	DBP (mmHg)	MAP (mmHg)	SOFA MAP Score	HR (bpm)	RR (breaths/min)	Body Temperature (℃)	GCS	GCS Score	SOFA Score	Hospitalization Days	Prognosis Outcome	grouping	Cardio-cerebrovascular diseases	Null(no underlying disease)	Respiratory system	Digestive system	Urinary system	Bloodstream infection
boy	55	286	247.33	7.2	yes	43.9		208	2	80	30	23.6	10.48008475	0.35	109	1	Yes	No	25.35	99	80	123.75	4	20	69	7.5	6.99	0.296186441	8060	0	91	65	73.66666667	3	97	31	36.6	15	0	10	10	Dead	Poor	yes	no	no	no	yes	yes
boy	60	5000	314.1	10.37	yes	36.8	40.2	96	0	64		16.2	19.38888889	1.27	126	1	No	No	22.55	47	40	117.5	4	14.3	94	14	12.78	0.788888889	10990	1	100	62	74.66666667	1	102	26	38	15	0	7	11	Dead	Poor	no	no	yes	no	yes	yes
boy	65	529	259.47	26.27	No	45	37	333	3		16	21.3	12.18169014	0.13	357	0	No	Yes	21.95	62	40	155	4	2.8	126	25.5	20.4	0.957746479	1809	0	97	61	73	0	104	25	37.7	12	2	9	5	Dead	Poor	no	yes	yes	no	yes	yes
boy	80	2026	110.14	10.64	No	64.1	11	267	2		19	19.7	5.590862944	0.6	177	0	No	No	22.7	81	40	202.5	2	2.7	66	11.1	9.9	0.502538071	11290	0	117	55	75.66666667	1	100	23	36.6	15	0	5	10	Dead	Poor	no	no	yes	yes	no	yes
boy	65	628	227.7	100	yes	41.3	120	129	1	65		31.7	7.1829653	0.2	96	2	No	No	32.7	74	21	352.3809524	1	7.5	128	19.9	18.94	0.597476341	4955	0	113	63	79.66666667	2	96	21	37	15	0	6	21	Dead	Poor	no	no	yes	yes	no	no
girl	81	210	279.82	2.86	yes	40.3	177.4	133	1	53		32.5	8.609846154	0.32	81	2	Yes	Yes	34.1	37	30	123.3333333	4	7.8	125	13.2	12.12	0.372923077	1051	0	141	71	94.33333333	3	90	27	37.1	13	1	11	10	Dead	Poor	yes	no	yes	yes	no	no
boy	73	375	545	19.66	yes	47.3	15.9	162	1		36	24	22.70833333	0.13	373	0	No	Yes	24.65	70	40	175	3	6.6	143	20.8	20.09	0.837083333	5130	0	99	57	71	0	117	23	37.7	15	0	4	9	Dead	Poor	yes	yes	no	no	no	no
boy	65	278	191.66	28.94	yes	51.9	29	62	0		100	23.8	8.052941176	0.24	350	0	Yes	No	25	61	50	122	4	2.6	142	18.8	18.1	0.760504202	12060	0	93	56	68.33333333	0	95	19	37.2	14	1	5	16	Dead	Poor	no	no	no	no	no	no
girl	81	2061	123.5	20.11	yes	61.9	51	175	2	52		24	5.145833333	0.2	254	0	No	Yes	25	59	33	178.7878788	3	2.1	103	8.8	8.09	0.337083333	2844	0	112	64	80	0	103	24	37.4	15	0	5	23	Dead	Poor	no	no	no	no	no	no
boy	61	196	370	29.18	No	50.2	37.2	74	0	50		24.7	14.97975709	0.17	422	0	No	Yes	25.55	46	29	158.6206897	3	3.5	95	13.6	12.78	0.517408907	2238	0	78	37	50.66666667	0	107	24	36.7	13	1	4	15	Dead	Poor	no	no	no	no	no	no
boy	77	1640	115.2	100	No	39	155	352	3		14	22.8	5.052631579	0.5	260	0	Yes	No	25.3	65	100	65	4	11.9	110	23.1	22.4	0.98245614	5000	2	121	75	90.33333333	0	91	25	37.2	8	3	12	16	Dead	Poor	no	yes	yes	no	no	no
boy	90	2134	145.8	29.69	No	57.7	48.3	290	2		16	24.6	5.926829268	0.31	73	2	No	Yes	26.15	76	35	217.1428571	2	7.3	116	19.5	18.49	0.751626016	12400	0	134	71	92	3	98	16	37.3	15	0	9	13	Dead	Poor	yes	no	yes	no	no	no
boy	74	659	182.1	100	yes	55.9	63	363	3	75		36.7	4.961852861	0.97	200	0	No	Yes	41.55	84	40	210	2	2.5	123	16.6	15.82	0.43106267	10100	0	90	48	62	1	90	26	37.3	15	0	6	34	Dead	Poor	yes	no	yes	no	no	no
boy	78	1957	170.68	10.51	No	55.7	78.6	170	1		31	26.2	6.514503817	0.68	375	0	No	Yes	29.6	80	40	200	2	4	71	21.9	21.64	0.825954198	1830	0	97	61	73	0	98	27	37	15	0	3	37	Dead	Poor	yes	yes	yes	no	no	no
boy	58	1494	287.02	16.29	yes	46.6		305	3		19	24.6	11.66747967	0.64	91	2	No	Yes	27.8	103	50	206	2	11.4	82	8.7	7.85	0.319105691	5000	0	112	68	82.66666667	2	108	20	38.3	15	0	9	20	Dead	Poor	no	no	yes	no	no	no
boy	84	2438	123.97	2.22	yes	65.7	26	157	1	60		28	4.4275	0.14	181	0	No	Yes	28.7	97	35	277.1428571	2	3	113	23.7	17.75	0.633928571	2492	0	123	73	89.66666667	1	97	22	38.1	15	0	4	11	Dead	Poor	no	no	no	no	no	no
girl	78	190	335	100	No	43.4	24	235	2	50		29.8	11.24161074	0.21	85	2	Yes	Yes	30.85	69	30	230	2	2.7	95	34.7	31.3	1.05033557	2110	0	135	65	88.33333333	3	88	24	36.9	15	0	9	4	Dead	Poor	no	yes	no	no	no	no
girl	80	111	175.43	2.48	yes	37.9	118.6	81	0	60		41.1	4.26836983	0.85	123	1	No	No	45.35	45	100	45	4	6.7	127	15.1	13.91	0.338442822	2376	2	99	57	71	3	92	18	37.3	5	4	14	12	Dead	Poor	no	no	no	no	no	no
boy	83	792	109.5	1.7	No	53.4	40	73	0	50		31.4	3.487261146	0.21	148	1	No	Yes	32.45	50	30	166.6666667	3	3.5	95	6.6	6.04	0.192356688	4878	0	88	47	60.66666667	1	87	19	37.5	15	0	5	20	Dead	Poor	no	no	yes	no	no	no
girl	86	283	326.1	1.8	yes	52.3	34.6	206	2		18	20.5	15.90731707	0.4	208	0	No	No	22.5	77	30	256.6666667	2	2.9	68	22.3	21.27	1.037560976	4270	0	100	62	74.66666667	0	112	25	38	15	0	4	13	Dead	Poor	no	no	yes	no	no	no
girl	54	526	251.43	28.76	No	53.4	30.8	58	0		101	19.5	12.89384615	0.83	238	0	No	Yes	23.65	69	40	172.5	2	4.9	79	26.9	25.29	1.296923077	4810	0	94	67	76	0	107	26	36.9	15	0	2	15	Dead	Poor	no	no	yes	no	no	no
girl	85	5656	167.3	15.55	yes	48.4	64	112	1	30		22.7	7.370044053	0.23	142	1	Yes	Yes	23.85	76	35	217.1428571	2	7.5	92	13.8	10.97	0.483259912	2132	0	111	55	73.66666667	1	113	19	36.8	15	0	5	9	Dead	Poor	no	no	yes	no	no	no
girl	84	438	102.14	1.12	No	47.7	50	54	0	30		25.4	4.021259843	0.07	178	0	No	No	25.75	50	31	161.2903226	3	1.5	143	23	21.39	0.842125984	1771	0	95	58	70.33333333	1	96	19	38.1	15	0	4	15	Dead	Poor	no	no	yes	no	no	no
girl	66	322	267.2	15.72	No	47.7		28	0	50		34.8	7.67816092	0.21	254	0	No	Yes	35.85	93	21	442.8571429	0	3.4	95	25.9	24.01	0.689942529	3633	0	78	48	58	0	99	27	37.1	15	0	0	22	Dead	Poor	yes	no	no	no	no	no
girl	85	3372	80	64.8	yes	60.2	124	360	3		9	25.4	3.149606299	0.2	197	0	No	No	26.4	76	40	190	2	14.5	90	32.7	31.52	1.240944882	21370	0	126	76	92.66666667	1	118	23	37.3	15	0	6	21	Dead	Poor	no	no	no	no	no	no
boy	86	240	69	100	yes	52.8	80	508	4		6	25.7	2.684824903	0.28	95	2	No	Yes	27.1	65	40	162.5	3	4.6	88	26.8	25.51	0.992607004	3348	0	94	50	64.66666667	2	113	24	36.5	15	0	11	18	Dead	Poor	no	no	no	no	no	no
boy	64	2837	340	100	yes	47.6	130	479	4	42		26.2	12.97709924	0.63	223	0	No	No	29.35	63	30	210	2	2.7	97	15.8	15.22	0.580916031	6828	0	89	54	65.66666667	0	97	26	37.8	15	0	6	12	Dead	Poor	no	no	yes	no	no	no
girl	94	5000	184	22.1	yes	57	65.3	242	2		14	25.7	7.159533074	0.24	217	0	No	Yes	26.9	95	50	190	3	16.9	89	36.3	32.96	1.282490272	11100	0	103	66	78.33333333	0	104	25	37.4	15	0	5	13	Dead	Poor	yes	no	yes	no	no	no
girl	93	2772	128.1	6.89	yes	43.6	68	208	2		35	35.6	3.598314607	0.32	178	0	Yes	Yes	37.2	62	40	155	3	11.6	66	16.2	15.39	0.432303371	3575	0	153	90	111	2	115	19	37.6	13	1	8	21	Dead	Poor	no	no	yes	no	no	no
girl	77	2903	101.4	1.55	No	51.3		99	0	50		26.1	3.885057471	0.69	281	0	Yes	Yes	29.55	90	30	300	2	6	112	27	25.06	0.960153257	18685	0	135	71	92.33333333	1	101	28	37.1	15	0	3	22	Dead	Poor	no	no	yes	no	no	no
girl	84	357	155.5	10.93	yes	58.6	106	101	0	62		36.1	4.307479224	0.31	171	0	Yes	Yes	37.65	128	53	241.509434	2	9.1	137	13.7	12.41	0.343767313	2084	0	92	59	70	1	109	21	36.8	15	0	3	9	Dead	Poor	no	no	yes	no	no	no
girl	57	37	267	54.95	yes	36.3		134	1			26.3	10.15209125	0.32	358	0	No	Yes	27.9	93	29	320.6896552	1	3.4	146	12	10.49	0.398859316	3177	0	101	66	77.66666667	0	89	22	37	15	0	2	15	Dead	Poor	no	no	no	no	no	no
girl	53	1162	184.45	100	yes	48.5	104.4	216	2		22	27.4	6.731751825	0.2	94	2	No	No	28.4	83	40	207.5	3	20	106	13.3	12.97	0.473357664	732	0	98	57	70.66666667	2	105	25	37.1	14	1	10	16	Dead	Poor	no	no	no	no	no	no
girl	73	644	214.2	96.49	yes	57.3	71.5	223	2	72		26.8	7.992537313	0.36	181	0	Yes	No	28.6	94	45	208.8888889	3	3.5	135	16.8	15.29	0.570522388	2327	0	140	88	105.3333333	1	112	26	37.4	15	0	6	27	Dead	Poor	no	no	no	no	no	no
girl	72	1145	108.87	19.66	yes	51.1	159	71	0	47.5		37.4	2.910962567	0.28	251	0	No	No	38.8	157	37	424.3243243	0	2.2	89	6.4	6.06	0.162032086	2939	0	98	60	72.66666667	0	98	19	37.1	15	0	0	49	Dead	Poor	no	no	no	no	no	no
girl	85	2218	230.73	11.67	yes	63.9	112	122	1		85	23.7	9.735443038	1.08	190	0	No	Yes	29.1	109	40	272.5	2	6.4	66	24.1	22.58	0.952742616	941	0	107	64	78	0	101	23	37.2	15	0	3	15	Dead	Poor	no	no	no	no	no	no
boy	83	244	26.73	14.56	yes	52	77.8	60	0	54		25.9	1.032046332	0.36	117	1	Yes	Yes	27.7	72	21	342.8571429	1	2.4	134	15.9	15.34	0.592277992	2432	0	101	65	77	1	110	18	38.1	15	0	3	12	Dead	Poor	no	no	no	no	no	no
boy	71	445	140.7	25.31	yes	56.6	124	161	1	72		31.5	4.466666667	1.16	213	0	No	Yes	37.3	111	29	382.7586207	1	0.9	77	5.6	4.88	0.154920635	590	0	89	45	59.66666667	1	102	25	37.9	15	0	3	6	Dead	Poor	no	no	no	no	no	no
boy	43	95	133.95	3.67	No	50.2	89.1	55	0		121	29.8	4.494966443	1.5	172	0	No	No	37.3	76	21	361.9047619	1	1	158	12.4	10.54	0.353691275	188	0	110	70	83.33333333	1	88	20	38.2	15	0	2	8	Dead	Poor	no	no	no	no	no	no
boy	85	169	244	3.39	No	67.2	117.1	139	1	65		30.5	8	0.25	414	0	No	No	31.75	104	29	358.6206897	1	4.5	123	15.7	15.15	0.496721311	532	0	120	72	88	0	93	21	38.8	15	0	2	8	Dead	Poor	no	no	no	no	no	no
boy	70	219	31.7	75.76	yes	57.7	215	90	0		74	37.7	0.840848806	1.99	231	0	No	Yes	47.65	105	29	362.0689655	1	1.1	104	7.03	4.76	0.126259947	2084	0	131	80	97	0	115	18	36.9	15	0	1	10	survivor	Good	no	no	no	no	no	no
boy	45	578	63.7	1.27	No	62.9	141	128	1	84		32.3	1.972136223	0.88	487	0	No	Yes	36.7	120	29	413.7931034	0	0.3	106	11.6	9.72	0.300928793	352	0	153	95	114.3333333	0	112	23	37.7	15	0	1	12	survivor	Good	no	no	no	no	no	no
boy	78	148	116	5.37	No	52.2	94	159	1		35	22.6	5.132743363	0.77	160	0	Yes	No	26.45	68	21	323.8095238	1	1.4	81	6.4	5.38	0.238053097	2290	0	88	43	58	1	118	25	37.9	15	0	3	13	survivor	Good	no	no	no	no	no	no
boy	37	29	133.76	5.65	yes	60.8	36.6	123	1		64	28.8	4.644444444	1.24	204	0	Yes	No	35	153	30	510	0	1.2	129	25.8	23.48	0.815277778	3130	0	91	52	65	1	99	27	38	15	0	2	2	survivor	Good	no	no	no	no	no	no
boy	65	52	394	1.34	No	45.9	26	126	1		51	26.9	14.64684015	0.17	135	1	No	Yes	27.75	56	40	140	3	2.3	86	11.5	11.02	0.409665428	1644	0	122	77	92	3	90	18	37.6	12	2	10	15	survivor	Good	no	no	yes	no	no	no
boy	50	413	209.24	32.3	No	53.1	39.7	258	2	70		23.6	8.866101695	0.41	113	1	Yes	Yes	25.65	85	21	404.7619048	0	1.1	97	5.3	4.1	0.173728814	2080	0	133	78	96.33333333	2	76	25	37.9	15	0	5	2	survivor	Good	no	no	yes	no	no	no
boy	66	498	173.51	1.34	yes	55.4	117	182	2		33	24.7	7.024696356	1.38	291	0	Yes	Yes	31.6	77	40	192.5	2	0.6	109	18.6	16.07	0.650607287	892	0	97	68	77.66666667	0	84	16	38.1	14	1	5	10	survivor	Good	no	no	yes	no	no	no
boy	85	890	344	3.39	No	67.2	117.1	139	1	65		30.5	11.27868852	0.95	89	2	No	No	35.25	76	29	262.0689655	2	2.5	123	15.7	15.15	0.496721311	532	0	116	77	90	2	97	25	38.3	15	0	7	8	survivor	Good	no	no	yes	no	no	no
boy	88	150	122.9	46.3	No	55.3	76.6	113	1		50	27.3	4.501831502	0.75	165	0	Yes	Yes	31.05	104	29	358.6206897	1	4.5	108	20.4	18.46	0.676190476	2050	0	102	63	76	1	102	27	38.5	15	0	3	10	survivor	Good	no	no	yes	no	no	no
boy	65	18	118.82	2.26	No	68.8	106	62	0		97	27.8	4.274100719	2.54	184	0	Yes	Yes	40.5	88	21	419.047619	0	0.9	106	9.3	6.05	0.217625899	2150	0	117	73	87.66666667	1	105	22	37.3	15	0	1	15	survivor	Good	no	no	yes	no	no	no
boy	56	360	66	39.78	No	59.2	65	98	0		74	26.6	2.481203008	0.64	423	0	No	No	29.8	78	21	371.4285714	1	1.2	98	13	11.39	0.428195489	1021	0	95	65	75	0	111	22	37.2	15	0	1	10	survivor	Good	no	no	yes	no	no	no
boy	80	479	205.95	1.27	No	64.7	63	81	0		79	34.9	5.901146132	0.87	427	0	No	No	39.25	80	29	275.862069	2	1.7	120	11.5	10.1	0.289398281	2770	0	115	70	85	0	87	21	37	15	0	2	5	survivor	Good	no	no	yes	no	no	no
boy	88	270	198	4.43	No	65.6	172.6	126	1		44	37.5	5.28	0.79	252	0	Yes	Yes	41.45	101	29	348.2758621	1	1	160	9.6	7.92	0.2112	320	0	99	56	70.33333333	0	92	18	38.1	15	0	2	6	survivor	Good	no	no	yes	no	no	no
boy	82	243	88.74	6.95	yes	57.2	47.6	91	0	55		28.2	3.146808511	0.52	140	1	Yes	Yes	30.8	91	40	227.5	2	1.1	103	16.1	15.34	0.543971631	527	0	147	86	106.3333333	1	96	23	37.6	15	0	4	19	survivor	Good	no	no	yes	no	no	no
boy	92	166	173	6.35	yes	55.1	129.6	193	2	64		30.2	5.728476821	1.05	477	0	Yes	Yes	35.45	91	40	227.5	2	1.2	132	10.3	8.72	0.288741722	2274	0	160	103	122	0	76	25	36.9	15	0	4	13	survivor	Good	no	no	yes	no	no	no
boy	74	934	111	35.33	No	77.2	137.7	104	0		61	40.7	2.727272727	0.44	236	0	No	Yes	42.9	97	30	323.3333333	1	1.3	122	12.3	11.66	0.286486486	5000	0	92	61	71.33333333	0	107	18	37.3	15	0	1	7	survivor	Good	yes	no	no	no	no	no
boy	53	360	253	15.04	No	70.3	110	57	0		9	32.7	7.737003058	0.41	177	0	No	Yes	34.75	90	21	428.5714286	0	2.7	128	15.7	14.24	0.435474006	1237	0	86	45	58.66666667	1	120	19	39	15	0	1	14	survivor	Good	yes	no	no	no	no	no
girl	79	110	64.99	3.13	No	75.9	163	91	0		69	37.3	1.742359249	1.61	320	0	No	No	45.35	70	21	333.3333333	1	3	146	28.7	25.74	0.690080429	438	0	105	70	81.66666667	0	117	25	38	15	0	1	7	survivor	Good	yes	no	no	no	no	no
girl	77	755	188.77	31.37	No	65.4	141	92	0		69	41.5	4.548674699	0.85	344	0	No	Yes	45.75	81	29	279.3103448	2	2.6	147	24.4	22.69	0.546746988	1240	0	100	71	80.66666667	0	115	27	37.7	15	0	2	11	survivor	Good	yes	no	no	no	no	no
boy	78	69	310	4.55	No	60.2	72.6	77	0		83	28	11.07142857	0.36	251	0	Yes	Yes	29.8	65	29	224.137931	2	1.6	118	6.9	6.01	0.214642857	340	0	79	46	57	0	89	28	37.2	15	0	2	35	survivor	Good	yes	no	yes	no	no	no
boy	76	120	158	2.26	No	65.7	197.6	80	0		85	35.2	4.488636364	1.23	286	0	No	No	41.35	78	21	371.4285714	1	2.4	110	11	9.17	0.260511364	3154	0	111	80	90.33333333	0	96	24	38.3	15	0	1	10	survivor	Good	no	yes	yes	no	no	no
boy	66	134	233.3	100	yes	57.7	112	217	2	45		29.4	7.93537415	0.4	239	0	No	No	31.4	85	33	257.5757576	2	4.3	101	21.3	20.3	0.69047619	2825	0	94	71	78.66666667	0	102	26	37	15	0	4	6	survivor	Good	no	yes	yes	no	no	no
girl	80	660	237.5	2.59	No	79.7		128	1	50		30.3	7.838283828	1.81	210	0	Yes	Yes	39.35	81	21	385.7142857	1	3.3	137	25.9	23.13	0.763366337	809	0	121	88	99	0	105	23	37.9	15	0	2	12	survivor	Good	no	yes	yes	no	no	no
boy	77	123	169.9	100	yes	49.3	135.5	62	0		98	27.4	6.200729927	0.71	211	0	Yes	Yes	30.95	99	21	471.4285714	0	9.8	119	37.6	35.95	1.312043796	5000	0	108	77	87.33333333	0	98	19	36.8	15	0	0	17	survivor	Good	no	yes	yes	no	no	no
boy	88	1617	135	12.8	yes	50.5	118	61	0		95	25.8	5.23255814	0.47	234	0	No	No	28.15	81	33	245.4545455	2	2.6	164	19.7	18.6	0.720930233	2610	0	93	58	69.66666667	0	96	22	36.6	15	0	2	16	survivor	Good	no	no	no	no	no	no
boy	76	123	112	4.57	yes	54.9	26.7	73	0		85	25.2	4.444444444	0.21	265	0	No	No	26.25	96	40	240	2	5.2	83	20.2	18.2	0.722222222	818	0	96	55	68.66666667	0	103	21	37.9	15	0	2	16	survivor	Good	no	no	no	no	no	no
boy	74	1062	196	4.72	No	52.4	159	242	2		31	32.9	5.957446809	0.72	386	0	Yes	Yes	36.5	147	40	367.5	1	2.1	75	24	21.07	0.640425532	1010	0	100	77	84.66666667	0	117	18	38.1	15	0	3	15	survivor	Good	yes	no	no	no	no	no
boy	66	888	47.5	1.59	No	60.4	197.3	54	0	72.5	104	34.4	1.380813953	1.25	510	0	No	Yes	40.65	98	29	337.9310345	1	2	129	5.3	3.17	0.092151163	172	0	132	85	100.6666667	0	109	25	37.1	15	0	1	17	survivor	Good	yes	no	no	no	no	no
boy	65	650	136	1.48	No	57.1	170.5	287	2	57.4		29.6	4.594594595	0.79	119	1	No	Yes	33.55	99	29	341.3793103	1	3.6	115	6.3	5.22	0.176351351	407	0	153	70	97.66666667	1	92	26	36.7	15	0	5	8	survivor	Good	no	yes	no	no	no	no
girl	74	459	113.03	3.02	No	45.5	59.1	127	1		48	25	4.5212	0.93	173	0	No	No	29.65	98	29	337.9310345	1	2	114	12.5	10.89	0.4356	962	0	113	66	81.66666667	1	87	22	37.1	15	0	3	25	survivor	Good	no	yes	yes	no	no	no
girl	79	255	277	0.57	No	51.9	112	48	0		100	24.8	11.16935484	0.42	236	0	No	No	26.9	62	21	295.2380952	2	1.6	113	26.2	23.97	0.966532258	1392	0	101	58	72.33333333	0	88	19	37	15	0	2	8	survivor	Good	no	yes	yes	no	no	no
girl	70	168	146	14.21	yes	56.7	147.7	116	1	82		30.8	4.74025974	0.55	213	0	No	Yes	33.55	105	26	403.8461538	0	4.6	126	12.7	11.71	0.380194805	222	0	98	67	77.33333333	0	85	23	36.9	15	0	1	11	survivor	Good	no	yes	yes	no	no	no
girl	76	389	96.38	2.74	No	57.6	103.8	99	0		64	29.1	3.312027491	0.77	173	0	No	Yes	32.95	88	29	303.4482759	1	2.8	116	7.6	6.22	0.213745704	403	0	96	51	66	1	69	17	38	15	0	2	14	survivor	Good	no	no	yes	no	no	no
boy	58	210	123.7	36.65	No	51	119	89	0		82	28.4	4.355633803	1.13	158	0	No	Yes	34.05	84	29	289.6551724	2	4	121	4.2	2.41	0.084859155	319	0	98	60	72.66666667	1	92	24	37.9	15	0	3	6	survivor	Good	no	no	no	no	no	no
boy	57	660	185	0.14	No	53	84.1	132	1		100	29.8	6.208053691	0.86	151	0	No	Yes	34.1	74	25	296	2	2.1	136	6.5	4.91	0.164765101	219	0	84	50	61.33333333	1	102	27	36.8	15	0	4	8	survivor	Good	yes	no	no	no	no	no
boy	75	647	244	0.69	No	65.9	22.9	65	0		91	23.8	10.25210084	0.8	160	0	No	Yes	27.8	70	21	333.3333333	1	2.3	96	18.6	16.55	0.695378151	625	0	112	76	88	1	106	28	37.3	15	0	2	9	survivor	Good	no	no	yes	yes	no	no
girl	73	330	87.6	1.34	No	55.2	31.4	66	0		80	25.6	3.421875	0.82	203	0	Yes	No	29.7	88	29	303.4482759	1	3.1	126	6	4.14	0.16171875	527	0	119	60	79.66666667	1	105	20	37.9	15	0	2	7	survivor	Good	no	no	no	no	no	no
boy	89	174	171	15.94	No	57.7	95.3	130	1	80		31.6	5.411392405	0.64	435	0	No	Yes	34.8	179	45	397.7777778	1	2.3	169	19.4	18.64	0.589873418	398	0	113	66	81.66666667	0	103	23	37.8	15	0	2	14	survivor	Good	no	yes	yes	yes	no	no
boy	76	92	140	2.22	yes	65.7	182.9	92	0	60		36.1	3.878116343	0.59	291	0	No	No	39.05	118	40	295	2	1.5	141	10.3	9.4	0.260387812	302	0	105	68	80.33333333	0	94	27	37.5	15	0	2	13	survivor	Good	no	yes	yes	yes	no	no
girl	73	477	120	3.2	No	50.1	79	99	0		91	27.4	4.379562044	0.8	169	0	No	No	31.4	91	29	313.7931034	1	1.5	124	7.6	6.06	0.221167883	1152	0	114	71	85.33333333	1	88	21	37.4	15	0	2	10	survivor	Good	no	yes	yes	yes	no	no
girl	77	129	155.3	72.7	yes	54.6	45.7	163	1		35	27.8	5.586330935	0.47	274	0	Yes	Yes	30.15	77	40	192.5	3	2.2	99	14.2	13.29	0.478057554	950	1	99	74	82.33333333	0	85	22	36.9	15	0	5	14	survivor	Good	yes	yes	yes	yes	yes	no
girl	90	300	96.2	0.39	No	55.1	47.7	97	0		59	22.2	4.333333333	0.65	188	0	No	No	25.45	94	50	188	2	2.5	95	10	8.43	0.37972973	1201	0	121	77	91.66666667	1	114	21	37.1	15	0	3	11	survivor	Good	no	no	yes	yes	yes	no
girl	85	254	105	3.46	No	56.3	55	56	0	46		24	4.375	0.73	235	0	No	Yes	27.65	77	30	256.6666667	2	3.1	122	6.6	5.08	0.211666667	532	0	110	51	70.66666667	0	99	24	37.5	15	0	2	8	survivor	Good	no	no	yes	yes	yes	no
girl	83	95	124	14.67	No	55.9	102.9	95	0			31.9	3.887147335	0.61	306	0	Yes	Yes	34.95	80	21	380.952381	1	3	116	6.7	3.36	0.105329154	442	0	99	62	74.33333333	0	87	19	37.3	15	0	1	8	survivor	Good	no	no	no	yes	yes	no
boy	83	73	73.9	24.4	No	56.1	119.4	79	0			33.3	2.219219219	0.58	149	1	Yes	Yes	36.2	150	30	500	0	2.9	124	10.5	8.32	0.24984985	330	0	111	63	79	1	95	19	37.2	15	0	2	9	survivor	Good	no	no	yes	yes	yes	no
boy	83	284	117	6.83	yes	64	134.7	62	0		87	34.7	3.371757925	0.33	187	0	Yes	Yes	36.35	97	33	293.9393939	2	3.3	123	13.8	12.02	0.346397695	967l	0	104	76	85.33333333	1	100	26	38	15	0	3	12	survivor	Good	no	no	yes	no	yes	no
girl	94	228	209	0.21	No	65.9	94	102	0		54	30.3	6.897689769	0.6	170	0	No	No	33.3	90	29	310.3448276	1	2.6	81	5.9	4.64	0.153135314	841	0	121	88	99	1	102	19	38.2	15	0	2	10	survivor	Good	no	no	no	no	yes	no
boy	79	149	73.4	1.1	No	60.4	122	86	0			29.5	2.488135593	1.4	239	0	No	No	36.5	104	30	346.6666667	1	1.5	107	15.3	13.07	0.443050847	737	0	116	68	84	0	98	18	36.7	15	0	1	8	survivor	Good	no	yes	no	no	yes	no
boy	68	30	129	2.86	yes	46.1	120.4	110	1		59	26.1	4.942528736	0.23	248	0	No	No	27.25	105	30	350	1	2	125	25.6	25.06	0.960153257	698	0	103	68	79.66666667	0	96	19	37.2	15	0	2	7	survivor	Good	no	no	yes	no	yes	no
girl	70	666	122	4.06	No	53.7	257.9	60	0		87	36.1	3.379501385	1.33	139	1	No	Yes	42.75	120	29	413.7931034	0	1.4	118	5.3	3.49	0.0966759	2266	0	121	64	83	1	113	17	37.8	15	0	2	17	survivor	Good	no	no	yes	no	no	no
girl	84	420	283	5.61	No	53	142.3	110	1	55		27.4	10.32846715	1.49	200	0	Yes	Yes	34.85	135	29	465.5172414	0	1.1	103	11.9	9.48	0.345985401	653	0	109	57	74.33333333	1	116	21	38.1	15	0	2	12	survivor	Good	no	no	yes	no	no	no
boy	61	310	108	0.88	yes	60.8	116.8	104	0	74		35.8	3.016759777	0.42	171	0	No	No	37.9	66	21	314.2857143	1	2.9	123	4.2	3.62	0.101117318	2374	0	132	60	84	1	105	20	37.2	15	0	2	13	survivor	Good	no	no	yes	no	no	no
boy	70	447	150	3.19	No	49.6	157	98	0		67	28.7	5.226480836	0.6	128	1	No	Yes	31.7	54	21	257.1428571	2	4.1	92	15.9	10.6	0.369337979	439	0	123	61	81.66666667	2	111	25	37.8	15	0	5	7	survivor	Good	no	no	yes	no	no	no
girl	54	259	221	2.14	No	60.2	113.3	53	0	43		35	6.314285714	0.81	176	0	No	No	39.05	135	28	482.1428571	0	1.5	117	17.2	15.24	0.435428571	205	0	120	60	80	1	101	21	36.9	15	0	1	22	survivor	Good	no	no	no	no	no	no
boy	56	18	188	0.22	No	67.7		80	0	84		32.9	5.714285714	1.37	338	0	No	Yes	39.75	80	29	275.862069	2	3.2	156	14.1	11.48	0.34893617	1908	0	121	62	81.66666667	0	99	23	37.6	15	0	2	25	survivor	Good	no	no	yes	no	no	yes
girl	96	729	191	3.54	yes	47.9	107.2	230	2		47	24.9	7.670682731	0.55	146	1	Yes	No	27.65	106	40	265	2	1.3	100	10.9	9.88	0.396787149	1290	0	100	80	86.66666667	1	90	18	37.7	15	0	6	5	survivor	Good	yes	no	no	no	no	yes
boy	76	132	471	8.88	No	48.5	109.2	108	0		57	26.7	17.64044944	0.24	150	0	No	Yes	27.9	90	29	310.3448276	1	2.9	140	6.1	5.67	0.212359551	409	0	111	75	87	1	88	19	36.9	15	0	2	11	survivor	Good	no	no	yes	no	no	yes
girl	76	110	30	26.91	yes	54.1	151.7	108	0	57		27.4	1.094890511	0.59	211	0	Yes	Yes	30.35	78	29	268.9655172	2	2.7	96	10	9.39	0.34270073	1983	0	98	54	68.66666667	0	98	21	37.2	15	0	2	10	survivor	Good	no	no	yes	no	no	no
girl	63	90	175	6.94	No	51.3	122.7	52	0		98	31.2	5.608974359	1.19	272	0	No	No	37.15	80	29	275.862069	2	4	116	17.5	15.63	0.500961538	875	0	110	60	76.66666667	0	116	19	37.9	15	0	2	7	survivor	Good	no	no	yes	no	no	no
boy	75	1000	108	10.4	No	61.2	202.5	65	0	75		34.5	3.130434783	1.71	322	0	No	No	43.05	100	45	222.2222222	2	4	141	8.1	5.67	0.164347826	820	0	93	58	69.66666667	0	96	21	37.8	15	0	2	8	survivor	Good	no	no	yes	no	no	yes
girl	55	284	153	1.01	No	57.3	62.2	48	0	65		32.8	4.664634146	0.56	180	0	No	No	35.6	112	30	373.3333333	1	1.5	90	9.8	9.03	0.275304878	2096	0	103	59	73.66666667	1	102	23	37.7	15	0	2	7	survivor	Good	no	no	no	no	no	no
girl	85	503	110	17.07	yes	60.6	69.9	145	1	60		25.4	4.330708661	1.09	415	0	No	No	30.85	126	33	381.8181818	1	2.2	90	16.1	15.15	0.596456693	408	0	128	66	86.66666667	0	88	21	38	15	0	2	16	survivor	Good	yes	no	no	no	no	no
girl	82	880	140.7	8.17	No	51.1		195	2	45		27.1	5.191881919	0.78	219	0	No	Yes	31	141	50	282	2	1.6	138	13.3	11.57	0.426937269	1639	0	145	66	92.33333333	0	87	16	38.6	15	0	4	6	survivor	Good	no	no	no	no	no	no
boy	56	560	188	0.68	No	55.2	48.7	48	0		117	26.7	7.041198502	1.97	194	0	No	No	36.55	110	45	244.4444444	2	3	113	16.4	12.69	0.475280899	1083	0	96	51	66	1	94	23	37.7	15	0	3	9	survivor	Good	no	no	yes	no	no	no
boy	71	179	176	0.69	No	60.6	61.6	53	0	35		32.7	5.382262997	0.38	182	0	No	No	34.6	84	33	254.5454545	2	1.3	116	9	8.26	0.252599388	479	0	130	54	79.33333333	1	107	24	38	15	0	3	10	survivor	Good	no	no	yes	no	no	no
girl	80	331	150	100	No	54.4		169	1			30.1	4.983388704	0.68	307	0	No	No	33.5	67	21	319.047619	1	1.8	108	7.6	6.38	0.211960133	1750	0	108	51	70	0	111	20	38	15	0	2	18	survivor	Good	no	no	yes	no	no	no
girl	76	112	175.42	5.36	No	56.1	82.2	321	3		12	27	6.497037037	0.53	213	0	Yes	Yes	29.65	146	29	503.4482759	0	2.4	96	11.8	10.37	0.384074074	1982	0	110	63	78.66666667	0	89	19	37.6	15	0	3	11	survivor	Good	no	no	yes	no	no	no
girl	75	128	171	2.34	No	53.3	66.6	51	0		91	27.3	6.263736264	0.84	143	1	Yes	Yes	31.5	73	21	347.6190476	1	2.1	94	8.1	6.37	0.233333333	285	0	102	71	81.33333333	1	95	24	36.8	15	0	3	24	survivor	Good	yes	no	yes	no	no	no
boy	63	216	201	4.66	No	60.8	137.8	83	0	70		37.2	5.403225806	1.39	165	0	No	No	44.15	60	21	285.7142857	2	3.4	138	16.3	14.05	0.377688172	239	0	131	88	102.3333333	1	119	20	37.1	15	0	3	6	survivor	Good	no	no	yes	yes	no	no
girl	62	205	122.83	20.3	yes	50	82.2	291	2		14	27.2	4.515808824	1.09	238	0	No	No	32.65	79	30	263.3333333	2	4.3	112	12.9	11.96	0.439705882	810	0	107	77	87	0	94	19	37.5	15	0	4	10	survivor	Good	no	no	no	no	no	yes
girl	78	118	62.76	4.35	No	51.5	88	65	0		79	30.3	2.071287129	0.51	369	0	Yes	No	32.85	82	40	205	2	3.6	139	6.6	5.63	0.185808581	1772	0	108	58	74.66666667	0	97	23	38.3	13	0	2	15	survivor	Good	no	no	yes	no	no	no
girl	80	93	157	3.48	No	52.4	57.6	92	0		51	28.2	5.567375887	0.44	158	0	No	No	30.4	153	29	527.5862069	0	1.8	84	13.8	12.38	0.439007092	6260	0	111	60	77	1	90	19	38	15	0	1	10	survivor	Good	no	no	yes	no	no	no
girl	49	80	121	3.42	No	58.6	114.6	64	0		98	32.9	3.67781155	1.33	239	0	No	No	39.55	117	30	390	1	1.5	111	6.8	4.55	0.138297872	167	0	124	71	88.66666667	0	89	19	37.6	15	0	1	7	survivor	Good	yes	no	yes	no	no	no
girl	85	503	62.56	22.61	yes	59.1	69.9	145	1	60		31.9	1.961128527	1.09	423	0	No	No	37.35	157	40	392.5	1	2.4	93	16.1	15.15	0.47492163	613	0	105	59	74.33333333	0	113	26	37.4	15	0	2	16	survivor	Good	no	no	no	no	no	yes
boy	73	20	228	0.59	No	63.4	52.1	78	0		85	28.3	8.056537102	0.85	393	0	Yes	Yes	32.55	89	35	254.2857143	2	2.6	97	11.2	9.68	0.34204947	1810	0	113	55	74.33333333	0	115	19	38.1	15	0	2	11	survivor	Good	no	no	yes	no	no	no
girl	21	300	198	1.53	No	72.3	69.3	90	0	85		37.9	5.224274406	0.57	193	0	No	No	40.75	112	21	533.3333333	0	1.2	127	14.3	12.43	0.327968338	702	0	107	51	69.66666667	1	88	23	38.5	15	0	1	5	survivor	Good	no	no	no	no	no	no
girl	81	1175	242	100	yes	67.8	62.8	135	1	80		30.3	7.98679868	0.5	324	0	Yes	Yes	32.8	61	21	290.4761905	2	2.3	116	22.4	21.62	0.713531353	3263	0	96	59	71.33333333	0	98	20	37.2	15	0	3	13	survivor	Good	no	no	no	no	no	no
girl	76	69	173.68	4.12	No	52.9	104.9	55	0	76		31.4	5.531210191	0.15	428	0	Yes	Yes	32.15	95	27	351.8518519	1	2.1	113	12.9	12.59	0.400955414	625	0	98	58	71.33333333	0	96	18	37.7	15	0	1	26	survivor	Good	no	no	yes	no	no	yes
girl	69	38	195	1.1	No	62.8	187.8	54	0		93	30.6	6.37254902	1.92	176	0	No	No	40.2	90	40	225	2	3.4	122	16.1	12.96	0.423529412	526	0	114	51	72	2	110	18	36.6	14	1	5	10	survivor	Good	yes	no	no	no	no	no
girl	37	86	156	1.22	No	62.6	42.3	34	0		135	26.2	5.954198473	0.82	199	0	No	No	30.3	93	29	320.6896552	1	3.4	109	8.4	5.76	0.219847328	768	0	89	48	61.66666667	1	96	19	37.4	15	0	2	14	survivor	Good	no	no	no	no	no	no
[truncated: 1 more columns]
